# Supplementary material for: Adsorption of Methylene Blue onto Environmentally Friendly Lignocellulosic Material Obtained from Mature Coltsfoot (Tussilago farfara) Leaves
Source: Polymers (Basel). 2025 Jun 2;17(11):1549. doi: 10.3390/polym17111549 (PMC12156970; doi:10.3390/polym17111549)
Supplement: Supplementary file 1 [file polymers-17-01549-s001.zip]

Archive with 1 entries (1 files):
- polymers-3672906-supplementary.pdf
